# Supplementary material for: Combined Effects of Soil Silicon and Host Plant Resistance on Planthoppers, Blast and Bacterial Blight in Tropical Rice
Source: Insects. 2022 Jul 1;13(7):604. doi: 10.3390/insects13070604 (PMC9318006; doi:10.3390/insects13070604)
Supplement: Supplementary file 1 [file insects-13-00604-s001.zip]

Archive with 1 entries (1 files):
- insects-1776270-supplementary.pdf
